# Supplementary material for: 4-tert-Butyl­amino-3-nitro­benzoic acid
Source: Acta Crystallogr Sect E Struct Rep Online. 2009 May 7;65(Pt 6):o1233–4. doi: 10.1107/S1600536809015487 (PMC2969589; doi:10.1107/S1600536809015487)
Supplement: Supplementary file 2 [file e-65-o1233-Isup2.hkl]

#
# h,k,l, Fc-squared, Fo-squared, sigma(Fo-squared) and status flag
#
data_I
_shelx_title ' nbo7_0m in C2/m (100K)'
_shelx_refln_list_code          4
_shelx_F_calc_maximum      274.69
_exptl_crystal_F_000       504.00
_reflns_d_resolution_high  0.7697
 
loop_
 _symmetry_equiv_pos_as_xyz
 'x, y, z'
 '-x, y, -z'
 'x+1/2, y+1/2, z'
 '-x+1/2, y+1/2, -z'
 '-x, -y, -z'
 'x, -y, z'
 '-x+1/2, -y+1/2, -z'
 'x+1/2, -y+1/2, z'
 
_cell_length_a    20.8125
_cell_length_b     6.7412
_cell_length_c     8.0793
_cell_angle_alpha  90.000
_cell_angle_beta   90.863
_cell_angle_gamma  90.000
 
_shelx_F_squared_multiplier     1.000
 
loop_
 _refln_index_h
 _refln_index_k
 _refln_index_l
 _refln_F_squared_calc
 _refln_F_squared_meas
 _refln_F_squared_sigma
 _refln_observed_status
   2   0   0     4638.11     2725.76     61.88 o
   4   0   0     1493.58     1387.84     16.12 o
   6   0   0     2151.36     2210.14     25.04 o
   8   0   0       39.10       19.44      5.27 o
  10   0   0      123.04      141.01      8.12 o
  12   0   0      747.77      801.94     16.01 o
  14   0   0       56.62       84.59     11.81 o
  16   0   0      128.06      157.86     19.44 o
  18   0   0       97.08       83.95     13.03 o
  20   0   0      263.45      230.37     25.38 o
  22   0   0       29.43       -7.83     44.13 o
  24   0   0      379.09      389.50     58.60 o
  26   0   0       15.44       64.76     56.52 o
   1   1   0      301.14      277.27      6.22 o
   3   1   0     3346.19     3401.94     34.81 o
   5   1   0      634.94      626.68      9.33 o
   7   1   0     1789.03     1791.45     17.25 o
   9   1   0    11118.80    12291.07     96.83 o
  11   1   0     2844.11     3109.11     39.25 o
  13   1   0       36.41       37.55      5.31 o
  15   1   0      239.92      229.44     12.07 o
  17   1   0      254.80      252.95     13.77 o
  19   1   0      599.42      530.80     19.69 o
  21   1   0      186.52      191.98     23.46 o
  23   1   0        7.13      -10.49     34.85 o
  25   1   0       18.95       77.87     37.66 o
   0   2   0    75454.37    77559.79    881.62 o
   2   2   0     4590.72     5009.38     45.52 o
   4   2   0     1129.37     1138.91     14.10 o
   6   2   0      112.82      162.31      6.74 o
   8   2   0     1338.01     1337.54     16.35 o
  10   2   0      321.95      288.28      8.44 o
  12   2   0      236.71      270.42     11.36 o
  14   2   0      801.62      776.29     16.18 o
  16   2   0      105.88      105.44     11.22 o
  18   2   0      732.14      692.79     21.87 o
  20   2   0      162.02      142.21     22.20 o
  22   2   0       73.44       65.47     24.96 o
  24   2   0      145.03      152.83     64.78 o
  26   2   0      155.62      271.50     74.67 o
   1   3   0      546.62      610.23     11.94 o
   3   3   0      627.18      614.17     11.35 o
   5   3   0     1529.67     1591.39     19.74 o
   7   3   0      428.96      375.55      8.40 o
   9   3   0     3049.67     3146.02     31.49 o
  11   3   0     1867.82     2034.30     26.28 o
  13   3   0       58.85       66.68      8.81 o
  15   3   0       22.84       16.44      9.49 o
  17   3   0      427.21      420.79     20.76 o
  19   3   0      815.51      763.31     31.48 o
  21   3   0      329.95      332.68     32.37 o
  23   3   0      105.82       64.02     23.06 o
  25   3   0       37.17       58.85     43.25 o
   0   4   0    28171.66    29472.34    402.73 o
   2   4   0     1448.29     1605.54     22.47 o
   4   4   0        0.37        0.07      4.28 o
   6   4   0      229.97      239.24      8.72 o
   8   4   0      248.15      298.42     10.61 o
  10   4   0        2.40        2.72      7.29 o
  12   4   0      156.11      198.80     12.10 o
  14   4   0      135.49      135.90     14.47 o
  16   4   0       47.46       25.24     13.03 o
  18   4   0      282.07      321.55     22.98 o
  20   4   0      181.58      162.19     21.26 o
  22   4   0        2.38      -20.75     17.81 o
  24   4   0      129.50       99.45     53.14 o
   1   5   0       73.99       76.41      9.12 o
   3   5   0      714.93      691.45     14.27 o
   5   5   0        1.32        0.95      5.31 o
   7   5   0      217.44      245.46     10.84 o
   9   5   0     2612.82     2534.20     53.38 o
  11   5   0      714.73      746.11     23.65 o
  13   5   0       85.42       91.59     14.57 o
  15   5   0      109.82       84.59     15.65 o
  17   5   0       10.51       -7.54     14.13 o
  19   5   0      141.11      124.88     19.57 o
  21   5   0       57.90        2.40     21.42 o
   0   6   0    11083.04    10638.93    163.05 o
   2   6   0      542.38      536.89     15.69 o
   4   6   0       31.12       32.70      7.18 o
   6   6   0      142.68      168.68     13.69 o
   8   6   0       34.24       43.60     12.58 o
  10   6   0       53.05       35.46     13.88 o
  12   6   0       90.22      118.41     17.57 o
  14   6   0        0.81      -19.03     13.64 o
  16   6   0       12.73       -6.37     15.53 o
  18   6   0      112.75       93.23     20.80 o
   1   7   0       11.38        6.65      9.67 o
   3   7   0       35.15       28.73     10.68 o
   5   7   0      139.60      147.50     20.14 o
   7   7   0       19.67       13.59     13.37 o
   9   7   0      515.36      481.66     22.97 o
  11   7   0      402.97      377.00     25.07 o
  13   7   0        2.31      -15.08     15.52 o
  15   7   0        7.39      -14.21     19.11 o
   0   8   0     3065.66     2682.93     73.10 o
   2   8   0      409.85      394.64     28.67 o
   4   8   0       93.35       69.56     19.76 o
   6   8   0        0.42      -24.64     16.73 o
   8   8   0      175.04      145.32     20.79 o
  10   8   0        1.01       -6.14     17.52 o
 -26   0   1        0.00       83.70     54.68 o
 -24   0   1      298.31      383.90     59.24 o
 -22   0   1       35.99       33.26     47.33 o
 -20   0   1        2.66      -18.98     26.07 o
 -18   0   1      147.13      155.42     15.13 o
 -16   0   1      104.87      106.97     12.90 o
 -14   0   1      419.01      374.79     15.14 o
 -12   0   1     1258.18     1344.67     21.22 o
 -10   0   1     1386.00     1438.50     18.79 o
  -8   0   1     1934.94     1772.96     20.59 o
  -6   0   1     3322.91     3136.35     33.80 o
  -4   0   1     2218.41     2161.57     36.74 o
  -2   0   1     1390.10     1299.65     23.57 o
   0   0   1    11118.11    10737.62    162.36 o
   2   0   1      368.46      363.75     11.62 o
   4   0   1     5882.92     5655.77    134.39 o
   6   0   1      663.43      501.81     38.98 o
   8   0   1     3344.09     3404.51     64.63 o
  10   0   1       38.14       38.04      8.98 o
  12   0   1      752.28      730.65     20.88 o
  14   0   1     2199.47     2203.96     40.51 o
  16   0   1      209.84      227.26     18.86 o
  18   0   1     1004.43      889.75     41.16 o
  20   0   1      207.40      263.68     32.21 o
  22   0   1        6.70       66.47     40.01 o
  24   0   1      190.01      295.80     63.72 o
  26   0   1      216.63      310.83     68.27 o
 -25   1   1       31.59      112.85     39.48 o
 -23   1   1       34.90       30.14     45.61 o
 -21   1   1       21.21       15.90     16.57 o
 -19   1   1       16.20       10.21     11.39 o
 -17   1   1        1.17      -14.30      7.58 o
 -15   1   1      696.40      707.62     15.19 o
 -13   1   1     1735.04     1682.18     18.99 o
 -11   1   1      535.69      577.87      9.58 o
  -9   1   1        1.91        7.38      4.09 o
  -7   1   1      935.14      918.81     12.04 o
  -5   1   1       94.98      115.54      5.59 o
  -3   1   1     3846.22     3637.14     33.49 o
  -1   1   1     7262.53     7173.57     65.28 o
   1   1   1      752.86      823.55     11.40 o
   3   1   1     1526.07     1405.81     17.72 o
   5   1   1     2188.24     2013.72     22.81 o
   7   1   1     3270.86     3241.99     41.46 o
   9   1   1     1374.29     1443.26     16.75 o
  11   1   1      714.63      826.55     13.00 o
  13   1   1      445.76      515.45     11.36 o
  15   1   1       59.84       66.71     10.23 o
  17   1   1      152.05      191.97     13.75 o
  19   1   1     1228.73     1072.21     38.06 o
  21   1   1      719.19      623.88     35.49 o
  23   1   1       15.41        6.56     21.65 o
  25   1   1       45.37      162.45     38.74 o
 -26   2   1       15.18      116.66     59.56 o
 -24   2   1       30.29       76.43     34.37 o
 -22   2   1        6.47        5.80     18.12 o
 -20   2   1      107.99      100.38     16.65 o
 -18   2   1        7.43        4.93      9.92 o
 -16   2   1        6.41        9.29      9.64 o
 -14   2   1        0.20       -1.35      6.64 o
 -12   2   1      392.22      414.71     11.14 o
 -10   2   1        8.12        1.41      3.52 o
  -8   2   1      684.71      677.47     12.10 o
  -6   2   1        0.12       -3.36      3.95 o
  -4   2   1     6176.40     6424.34     68.23 o
  -2   2   1      640.21      615.05      8.53 o
   0   2   1    21592.03    22722.56    190.18 o
   2   2   1     2228.78     2333.24     26.87 o
   4   2   1       80.38      104.20      6.94 o
   6   2   1      419.35      389.42     10.17 o
   8   2   1      137.06      192.17      9.29 o
  10   2   1        9.99       16.74      5.77 o
  12   2   1        3.42       -7.52      5.45 o
  14   2   1      684.04      682.66     16.25 o
  16   2   1      567.39      493.97     18.14 o
  18   2   1      199.69      198.66     20.75 o
  20   2   1       54.42       36.13     18.02 o
  22   2   1      271.40      268.88     25.50 o
  24   2   1      117.82      153.48     37.18 o
  26   2   1        3.93       45.79     40.41 o
 -25   3   1       63.15      110.19     42.75 o
 -23   3   1       18.56        7.41     24.91 o
 -21   3   1       10.16       11.69     24.97 o
 -19   3   1       74.31       56.22     17.22 o
 -17   3   1       33.00       51.98     11.08 o
 -15   3   1      104.50      138.00     12.73 o
 -13   3   1     1528.21     1465.80     22.83 o
 -11   3   1       23.24       24.75      7.40 o
  -9   3   1      424.74      461.88     12.83 o
  -7   3   1      264.51      254.49      8.20 o
  -5   3   1      389.29      399.69     10.67 o
  -3   3   1     1909.39     1951.09     20.03 o
  -1   3   1      254.14      321.47      8.22 o
   1   3   1       74.22       84.25      6.16 o
   3   3   1       32.45       32.39      5.15 o
   5   3   1      123.51      149.87      7.75 o
   7   3   1     2316.75     2331.43     28.96 o
   9   3   1     1347.33     1420.35     21.98 o
  11   3   1      785.70      906.04     18.29 o
  13   3   1       19.83       25.26      8.71 o
  15   3   1       29.35       36.47     11.84 o
  17   3   1        6.39       13.36     12.14 o
  19   3   1      799.63      753.32     25.07 o
  21   3   1      185.59      156.33     31.00 o
  23   3   1        3.86       14.39     18.23 o
  25   3   1      151.49      133.94     41.46 o
 -22   4   1        1.63       -2.57     20.25 o
 -20   4   1       23.94        9.30     18.59 o
 -18   4   1        4.41      -25.75     12.88 o
 -16   4   1        0.53      -17.30     11.86 o
 -14   4   1       58.95       62.30     11.45 o
 -12   4   1      196.40      232.81     12.26 o
 -10   4   1       49.04       41.10      9.36 o
  -8   4   1      332.70      334.86     12.80 o
  -6   4   1      178.26      166.38      8.87 o
  -4   4   1     1153.33     1205.77     16.00 o
  -2   4   1        0.28       -1.05      4.17 o
   0   4   1     4094.33     4365.15     50.34 o
   2   4   1      466.19      500.17     12.70 o
   4   4   1      116.47      148.08      7.56 o
   6   4   1      241.07      241.59     11.78 o
   8   4   1      413.93      419.67     14.60 o
  10   4   1        1.42        9.70      7.71 o
  12   4   1       46.42       41.49     11.32 o
  14   4   1      552.70      515.75     21.42 o
  16   4   1      145.99      158.98     19.90 o
  18   4   1      322.32      348.24     22.95 o
  20   4   1       89.26       69.75     19.43 o
  22   4   1       62.92       42.40     20.90 o
 -21   5   1        4.16      -32.40     18.39 o
 -19   5   1       45.03       18.75     16.53 o
 -17   5   1        2.63      -11.47     14.30 o
 -15   5   1      466.41      464.40     25.24 o
 -13   5   1      332.91      341.88     19.90 o
 -11   5   1      295.59      311.19     18.22 o
  -9   5   1        7.49        2.28      8.82 o
  -7   5   1      210.57      240.59     14.99 o
  -5   5   1      218.96      223.60     13.06 o
  -3   5   1      390.94      381.03     11.51 o
  -1   5   1     1388.95     1413.71     21.52 o
   1   5   1      183.98      219.33     11.99 o
   3   5   1      372.18      385.24     11.61 o
   5   5   1      423.38      424.61     12.03 o
   7   5   1      169.06      204.88     13.69 o
   9   5   1      101.13      121.76     12.34 o
  11   5   1      205.37      246.95     17.14 o
  13   5   1      341.82      366.09     19.31 o
  15   5   1       12.04        6.02     13.13 o
  17   5   1       88.57       73.66     17.08 o
  19   5   1      691.00      678.30     28.91 o
  21   5   1      474.63      436.53     46.57 o
 -18   6   1       22.78        3.59     17.99 o
 -16   6   1        0.27      -22.21     15.53 o
 -14   6   1      105.13      112.74     18.53 o
 -12   6   1       82.33       85.88     16.21 o
 -10   6   1      132.25      128.43     16.27 o
  -8   6   1      171.68      201.58     18.77 o
  -6   6   1      186.96      194.55     14.71 o
  -4   6   1      237.00      270.13     12.34 o
  -2   6   1       77.56      115.02      9.98 o
   0   6   1     1130.50     1130.49     21.02 o
   2   6   1      144.22      186.34     14.58 o
   4   6   1      252.26      298.07     13.46 o
   6   6   1       57.34       55.51     11.01 o
   8   6   1      341.99      360.02     19.16 o
  10   6   1       12.01       14.09     12.93 o
  12   6   1       77.97       58.74     15.26 o
  14   6   1      377.48      404.53     22.96 o
  16   6   1       17.12       10.19     16.41 o
  18   6   1      324.95      335.10     38.78 o
 -15   7   1       49.79       34.01     20.82 o
 -13   7   1      358.79      373.49     26.70 o
 -11   7   1       58.31       42.53     16.47 o
  -9   7   1       54.15       59.41     17.17 o
  -7   7   1       19.51       11.23     13.04 o
  -5   7   1        0.49       -7.25     11.84 o
  -3   7   1      121.68      136.14     17.63 o
  -1   7   1      168.61      180.45     15.12 o
   1   7   1        0.41       -4.60      8.77 o
   3   7   1        7.26        0.12      9.82 o
   5   7   1       62.31       53.15     14.37 o
   7   7   1      171.91      192.99     18.98 o
   9   7   1      228.08      238.74     28.19 o
  11   7   1      219.19      220.23     21.80 o
  13   7   1       35.19       17.43     18.28 o
  15   7   1        0.00      -38.44     25.32 o
 -10   8   1        7.72       -0.39     18.25 o
  -8   8   1       30.38       19.89     16.69 o
  -6   8   1        6.13        0.81     17.67 o
  -4   8   1      300.53      294.83     38.74 o
  -2   8   1        0.02      -18.19     13.92 o
   0   8   1     1272.27     1125.09     46.59 o
   2   8   1      222.87      212.69     22.42 o
   4   8   1        0.35      -26.86     15.42 o
   6   8   1       10.73        2.02     17.37 o
   8   8   1        1.23      -17.21     18.16 o
  10   8   1       80.77       46.99     19.32 o
 -26   0   2      252.87      397.17     74.35 o
 -24   0   2      125.53      175.24     59.56 o
 -22   0   2        2.79      -11.59     49.17 o
 -20   0   2       17.91       33.31     29.90 o
 -18   0   2      128.48      101.69     15.63 o
 -16   0   2     1925.08     1830.35     41.07 o
 -14   0   2      160.09      173.14     12.26 o
 -12   0   2     2452.93     2332.83     28.05 o
 -10   0   2      248.56      245.81     13.19 o
  -8   0   2        0.83       -3.83      5.09 o
  -6   0   2     5543.26     5654.53     67.38 o
  -4   0   2       84.79       87.93      7.42 o
  -2   0   2     3986.44     3821.04     46.23 o
   0   0   2     3887.05     3685.80     44.06 o
   2   0   2     2041.01     1883.54     25.33 o
   4   0   2     4025.16     3779.85     54.18 o
   6   0   2     1149.89     1348.77     27.85 o
   8   0   2       40.44       41.67     13.93 o
  10   0   2      214.86      218.82     15.17 o
  12   0   2       36.80       43.55      9.56 o
  14   0   2       31.02       29.56     17.05 o
  16   0   2      281.66      323.80     33.37 o
  18   0   2      582.54      559.56     35.81 o
  20   0   2       41.00       30.15     25.66 o
  22   0   2      448.65      460.70     49.33 o
  24   0   2       58.75      129.91     52.84 o
  26   0   2       28.43       93.78     55.56 o
 -25   1   2      155.23      250.61     48.38 o
 -23   1   2       38.67       50.30     24.20 o
 -21   1   2       29.58       20.53     20.08 o
 -19   1   2       27.61       19.95     15.53 o
 -17   1   2     2201.16     2102.74     27.81 o
 -15   1   2      172.84      215.32     11.05 o
 -13   1   2        3.55       -7.71      5.93 o
 -11   1   2       82.85      101.04      6.40 o
  -9   1   2     1400.01     1303.93     18.90 o
  -7   1   2      385.95      516.37      9.63 o
  -5   1   2       29.25       13.33      4.78 o
  -3   1   2     1347.91     1455.91     17.08 o
  -1   1   2     2224.35     2334.40     21.83 o
   1   1   2     2514.01     2419.01     36.14 o
   3   1   2      163.21      137.21      7.16 o
   5   1   2        0.11       -2.88      4.88 o
   7   1   2      304.44      284.87      9.65 o
   9   1   2       23.97       24.80      7.78 o
  11   1   2       16.45       17.55      6.00 o
  13   1   2       95.37      120.89      8.00 o
  15   1   2      232.59      244.92     13.20 o
  17   1   2      141.73      124.68     15.17 o
  19   1   2       28.61       64.57     17.55 o
  21   1   2       14.68       59.94     18.65 o
  23   1   2        7.12       77.28     25.97 o
  25   1   2      107.26      192.00     31.90 o
 -24   2   2      484.30      520.09     41.14 o
 -22   2   2        5.12      -10.97     32.66 o
 -20   2   2      367.54      361.10     23.40 o
 -18   2   2       41.40       50.09     12.84 o
 -16   2   2      497.44      512.77     14.56 o
 -14   2   2      588.32      567.21     14.27 o
 -12   2   2      601.37      542.86     12.87 o
 -10   2   2       88.51       85.19      7.42 o
  -8   2   2      200.78      244.86     10.85 o
  -6   2   2      171.66      201.08      7.70 o
  -4   2   2       17.28       38.65      5.35 o
  -2   2   2       27.30       43.25      4.91 o
   0   2   2     5653.35     5748.58     48.94 o
   2   2   2      315.51      334.52      9.68 o
   4   2   2      198.96      196.00      9.52 o
   6   2   2        2.35        4.47      5.60 o
   8   2   2     1185.44     1146.68     19.91 o
  10   2   2      470.73      498.83     14.42 o
  12   2   2      246.70      235.87     13.11 o
  14   2   2       19.23        3.30      8.82 o
  16   2   2       15.68       -0.25     10.24 o
  18   2   2      223.25      259.02     19.19 o
  20   2   2       57.59       41.68     18.05 o
  22   2   2       95.85      105.88     25.79 o
  24   2   2        1.39       57.97     44.11 o
 -23   3   2        2.21       12.10     37.09 o
 -21   3   2        2.26       -9.58     16.37 o
 -19   3   2       46.58       51.30     16.34 o
 -17   3   2     1958.22     1889.62     32.23 o
 -15   3   2       11.95        6.72     10.83 o
 -13   3   2        0.05       -7.26      8.43 o
 -11   3   2       71.95       69.70     10.28 o
  -9   3   2     1156.51     1134.74     19.51 o
  -7   3   2       27.39       39.99      6.71 o
  -5   3   2      550.15      651.13     12.98 o
  -3   3   2      380.35      445.29     10.40 o
  -1   3   2     3384.44     3586.02     31.32 o
   1   3   2      770.27      847.76     13.74 o
   3   3   2     1312.51     1365.77     19.28 o
   5   3   2        7.92       11.26      4.61 o
   7   3   2       28.59       41.93      7.65 o
   9   3   2       99.24      136.40     11.12 o
  11   3   2       20.11       29.35     10.03 o
  13   3   2        0.34      -11.63      8.44 o
  15   3   2       28.59       33.04     11.23 o
  17   3   2        0.51        1.84     13.12 o
  19   3   2       42.54       20.00     15.46 o
  21   3   2       40.14       34.80     17.98 o
  23   3   2        3.07       -6.17     17.87 o
 -22   4   2        2.66      -25.10     21.11 o
 -20   4   2      108.76       78.22     21.35 o
 -18   4   2       73.29       61.22     17.70 o
 -16   4   2      687.21      649.46     29.71 o
 -14   4   2      352.58      397.29     18.09 o
 -12   4   2      588.26      542.18     18.09 o
 -10   4   2        0.00      -13.34      7.42 o
  -8   4   2       48.44       55.33      9.31 o
  -6   4   2      379.25      384.99     12.22 o
  -4   4   2        4.69        4.70      4.68 o
  -2   4   2      227.63      227.64      7.79 o
   0   4   2     1125.69     1124.05     16.71 o
   2   4   2       11.10        1.23      5.81 o
   4   4   2      288.46      279.33     10.95 o
   6   4   2       67.13      119.10      9.83 o
   8   4   2      211.63      271.50     13.28 o
  10   4   2      124.49      169.46     12.65 o
  12   4   2       10.39        5.71     10.06 o
  14   4   2        2.45      -15.84     11.24 o
  16   4   2       11.23      -11.11     13.98 o
  18   4   2      218.27      238.74     22.19 o
  20   4   2        0.11       -9.28     17.23 o
  22   4   2      123.97       98.01     33.99 o
 -21   5   2       34.09       -0.81     19.00 o
 -19   5   2       34.71       13.54     18.25 o
 -17   5   2      883.08      838.23     26.70 o
 -15   5   2      193.44      217.12     19.69 o
 -13   5   2        0.13      -10.41     11.38 o
 -11   5   2      128.78      127.64     13.74 o
  -9   5   2      123.25      120.96     12.42 o
  -7   5   2      160.70      174.02     13.80 o
  -5   5   2        7.24       -3.11      7.90 o
  -3   5   2      409.11      402.37     10.42 o
  -1   5   2      108.14      150.84      8.76 o
   1   5   2      366.88      359.48     12.27 o
   3   5   2        0.93        3.24      7.27 o
   5   5   2        2.19       -0.18      7.78 o
   7   5   2      220.51      266.25     14.65 o
   9   5   2        0.14       -7.97      8.58 o
  11   5   2      144.78      156.36     13.74 o
  13   5   2       73.21       78.69     15.67 o
  15   5   2      190.99      221.54     21.61 o
  17   5   2      203.32      216.55     25.11 o
  19   5   2        0.88      -16.61     18.32 o
  21   5   2       53.74       39.86     33.79 o
 -18   6   2       85.20       80.59     22.67 o
 -16   6   2      679.39      600.22     25.19 o
 -14   6   2      210.96      236.90     21.30 o
 -12   6   2      379.39      376.75     23.32 o
 -10   6   2        6.24       -6.59     13.10 o
  -8   6   2        2.04      -16.93      9.55 o
  -6   6   2      409.20      386.62     17.06 o
  -4   6   2        0.10      -12.87      8.62 o
  -2   6   2      235.27      241.72     13.60 o
   0   6   2      229.97      252.76     12.91 o
   2   6   2       84.75       86.29     11.79 o
   4   6   2      235.58      265.06     18.13 o
   6   6   2       80.17       69.67     12.23 o
   8   6   2        9.62       -4.91      9.99 o
  10   6   2       48.69       58.86     14.95 o
  12   6   2        5.10       -4.31     13.76 o
  14   6   2        0.08      -20.74     16.76 o
  16   6   2       50.95        4.46     20.24 o
  18   6   2      187.40      188.78     46.90 o
 -15   7   2        2.48      -38.50     19.67 o
 -13   7   2        2.83       -6.38     16.97 o
 -11   7   2        8.03        0.55     15.01 o
  -9   7   2      135.18      138.92     20.43 o
  -7   7   2        1.28       -5.76     13.84 o
  -5   7   2      103.48      122.07     17.39 o
  -3   7   2       27.17       10.05     16.82 o
  -1   7   2      446.47      417.05     24.00 o
   1   7   2      119.62      113.43     14.12 o
   3   7   2      142.22      143.09     15.43 o
   5   7   2        1.41      -10.39     11.03 o
   7   7   2        1.00      -21.05     12.43 o
   9   7   2        6.62      -19.34     14.29 o
  11   7   2        7.66      -13.92     15.04 o
  13   7   2        0.53      -28.52     21.89 o
  15   7   2       33.68       44.38     40.53 o
  -8   8   2       15.27      -22.65     24.35 o
  -6   8   2        6.50      -24.23     20.24 o
  -4   8   2        1.50      -17.82     18.28 o
  -2   8   2        5.91        5.37     18.82 o
   0   8   2      180.76      189.23     26.23 o
   2   8   2       10.17      -11.13     17.75 o
   4   8   2        3.61      -15.61     15.33 o
   6   8   2        1.45      -14.38     17.71 o
   8   8   2      122.35       75.34     23.84 o
 -26   0   3      433.47      513.25     69.39 o
 -24   0   3       70.37       68.67     55.72 o
 -22   0   3      138.66      180.50     33.96 o
 -20   0   3      610.28      551.30     40.71 o
 -18   0   3      185.93      247.60     33.69 o
 -16   0   3     2321.98     2113.10     42.28 o
 -14   0   3      938.52      840.02     18.48 o
 -12   0   3      894.49      781.36     18.80 o
 -10   0   3     1117.04     1131.36     19.44 o
  -8   0   3     3136.31     3421.26     43.33 o
  -6   0   3     4133.59     4581.44     57.92 o
  -4   0   3     2609.81     2554.59     37.04 o
  -2   0   3     6746.37     6896.88     80.33 o
   0   0   3      815.20      738.71     15.17 o
   2   0   3      781.30      690.48     14.46 o
   4   0   3      248.86      304.20      9.89 o
   6   0   3     1512.38     1469.55     35.95 o
   8   0   3        0.74       -4.67      6.91 o
  10   0   3      513.89      497.77     27.25 o
  12   0   3      939.56      953.83     22.28 o
  14   0   3     5411.08     5248.50    155.47 o
  16   0   3      523.09      449.38     69.11 o
  18   0   3     1106.71     1048.68     45.66 o
  20   0   3       60.94       89.19     31.50 o
  22   0   3      174.35      266.96     34.83 o
  24   0   3       44.75      178.57     31.87 o
 -25   1   3      382.15      560.99     52.75 o
 -23   1   3       14.97       55.73     26.27 o
 -21   1   3        7.13       -1.34     23.24 o
 -19   1   3      215.36      242.80     22.80 o
 -17   1   3     3184.52     3098.08     40.76 o
 -15   1   3     2769.73     2582.73     30.99 o
 -13   1   3      405.32      355.65     14.49 o
 -11   1   3      457.78      445.70     12.48 o
  -9   1   3        1.70        4.17      5.23 o
  -7   1   3      926.40     1051.83     15.44 o
  -5   1   3     3939.32     4131.00     35.81 o
  -3   1   3     2037.12     2082.47     21.43 o
  -1   1   3       10.53       15.93      4.78 o
   1   1   3      204.16      238.59      7.39 o
   3   1   3     3132.37     3137.06     35.00 o
   5   1   3     3956.35     4208.68     48.62 o
   7   1   3     3705.01     3714.90     45.46 o
   9   1   3       32.65       62.87      8.72 o
  11   1   3        1.10       -4.40      6.82 o
  13   1   3      319.62      313.16     11.35 o
  15   1   3      367.29      376.27     20.23 o
  17   1   3      290.76      282.66     19.57 o
  19   1   3      179.78      212.71     22.57 o
  21   1   3       83.58      131.28     21.17 o
  23   1   3       23.52      128.27     28.18 o
  25   1   3        0.04       95.34     28.84 o
 -24   2   3        1.36       22.54     33.30 o
 -22   2   3       22.90       43.10     30.56 o
 -20   2   3       89.82       78.59     17.33 o
 -18   2   3       62.44       58.72     15.20 o
 -16   2   3     4047.23     3800.81     44.83 o
 -14   2   3      774.71      739.65     17.51 o
 -12   2   3     2272.19     2108.54     29.81 o
 -10   2   3     1488.02     1428.62     22.56 o
  -8   2   3      675.98      743.67     13.42 o
  -6   2   3     6439.81     6770.49     62.74 o
  -4   2   3     3409.63     3507.83     35.83 o
  -2   2   3      449.80      405.97      8.90 o
   0   2   3      631.30      539.00     10.56 o
   2   2   3      348.64      384.06     13.23 o
   4   2   3      173.99      201.95      8.63 o
   6   2   3       15.94       23.47      5.53 o
   8   2   3      100.33      123.56      9.87 o
  10   2   3        5.56       -6.46      7.23 o
  12   2   3      205.70      267.26     14.00 o
  14   2   3     3112.67     2933.56     65.15 o
  16   2   3       11.48        1.06      9.84 o
  18   2   3      706.90      678.25     19.83 o
  20   2   3       84.66      105.34     25.04 o
  22   2   3      107.54      161.79     22.72 o
  24   2   3       33.99       69.78     26.14 o
 -23   3   3       24.91       30.66     44.74 o
 -21   3   3       42.45       26.98     23.20 o
 -19   3   3      282.51      294.40     21.69 o
 -17   3   3     1428.86     1395.04     31.53 o
 -15   3   3     3227.03     3114.95     42.91 o
 -13   3   3      597.79      597.68     16.81 o
 -11   3   3        0.01      -10.22      7.37 o
  -9   3   3        2.05       -3.57      6.89 o
  -7   3   3     1675.69     1722.98     25.88 o
  -5   3   3     1181.90     1214.94     18.54 o
  -3   3   3     2716.83     2722.98     28.57 o
  -1   3   3      567.47      622.42     13.28 o
   1   3   3      468.69      471.14     14.37 o
   3   3   3      550.85      558.85     14.09 o
   5   3   3     1218.23     1354.25     20.42 o
   7   3   3      661.34      638.94     16.60 o
   9   3   3        1.11       -4.97      7.83 o
  11   3   3      165.27      185.19     13.79 o
  13   3   3      169.01      183.32     14.71 o
  15   3   3       29.80       44.74     11.73 o
  17   3   3      370.19      343.01     18.04 o
  19   3   3        6.77        5.02     15.43 o
  21   3   3      240.04      218.42     22.25 o
  23   3   3        0.06       -0.95     28.48 o
 -22   4   3       36.65       -8.90     22.80 o
 -20   4   3      163.13      179.73     33.10 o
 -18   4   3       63.73       57.51     19.91 o
 -16   4   3     2048.13     1962.12     67.54 o
 -14   4   3      548.30      540.19     23.32 o
 -12   4   3      673.24      634.85     21.43 o
 -10   4   3      524.78      538.93     17.28 o
  -8   4   3      622.13      634.89     17.74 o
  -6   4   3     2162.51     2267.52     34.85 o
  -4   4   3     1238.46     1314.15     20.65 o
  -2   4   3      465.81      439.62     11.43 o
   0   4   3      132.21      157.45      9.90 o
   2   4   3        7.36        2.97      7.15 o
   4   4   3       60.37       58.39      8.83 o
   6   4   3       56.33       51.58      9.78 o
   8   4   3       26.60       42.65     10.29 o
  10   4   3       25.75       15.89     12.14 o
  12   4   3      319.65      352.80     20.03 o
  14   4   3     2518.87     2478.40     44.13 o
  16   4   3       55.20       36.72     16.13 o
  18   4   3      510.68      512.78     25.62 o
  20   4   3        2.94       11.35     20.89 o
  22   4   3       93.47       77.11     34.02 o
 -19   5   3       22.69       -0.77     17.67 o
 -17   5   3     1733.75     1632.67     57.15 o
 -15   5   3     1058.59      971.98     32.47 o
 -13   5   3      107.87      131.85     24.01 o
 -11   5   3      258.16      290.55     16.99 o
  -9   5   3       12.78        6.23      9.65 o
  -7   5   3       29.01       36.27     10.06 o
  -5   5   3      882.26      879.88     22.25 o
  -3   5   3      120.68      166.39     10.41 o
  -1   5   3        5.95        5.87      9.82 o
   1   5   3        2.19        2.00      8.43 o
   3   5   3     1190.67     1205.23     33.66 o
   5   5   3     1122.03     1152.13     30.57 o
   7   5   3      846.96      887.69     25.11 o
   9   5   3       11.70       -4.30     11.12 o
  11   5   3       12.11       -4.00     12.10 o
  13   5   3      123.06      143.51     17.62 o
  15   5   3      304.99      354.78     32.36 o
  17   5   3       66.67       58.26     21.34 o
  19   5   3      136.74      103.64     32.39 o
 -18   6   3       64.15       56.14     21.96 o
 -16   6   3      908.30      770.65     28.71 o
 -14   6   3      400.60      420.61     51.69 o
 -12   6   3      132.28      124.69     26.78 o
 -10   6   3      131.96      136.74     19.35 o
  -8   6   3      464.80      405.92     20.57 o
  -6   6   3      792.99      732.83     25.83 o
  -4   6   3      407.63      418.58     27.91 o
  -2   6   3      268.09      303.93     26.94 o
   0   6   3       24.82       10.74     10.83 o
   2   6   3       45.27       36.22     14.66 o
   4   6   3        2.04       -4.95     13.49 o
   6   6   3      125.78      121.27     18.95 o
   8   6   3        0.17       -8.27     12.23 o
  10   6   3       36.41       27.02     14.08 o
  12   6   3      369.78      415.77     28.92 o
  14   6   3     1716.32     1712.93     46.10 o
  16   6   3       61.50       31.10     23.27 o
  18   6   3      304.55      262.13     52.90 o
 -13   7   3      167.10      222.04     41.94 o
 -11   7   3        0.23      -17.85     22.71 o
  -9   7   3       11.19      -23.41     20.76 o
  -7   7   3      165.85      195.95     29.06 o
  -5   7   3      192.08      221.19     33.34 o
  -3   7   3      184.06      242.26     28.34 o
  -1   7   3       24.57       28.60     17.72 o
   1   7   3      128.29      129.02     20.15 o
   3   7   3      226.27      246.89     27.55 o
   5   7   3      381.11      353.78     27.15 o
   7   7   3       47.83       20.05     18.56 o
   9   7   3        0.81       -8.70     17.27 o
  11   7   3       69.92       49.42     22.83 o
  13   7   3       51.60        8.22     31.42 o
  -6   8   3      891.71      785.12     41.27 o
  -4   8   3      382.15      381.77     62.94 o
  -2   8   3        9.01      -26.64     22.72 o
   0   8   3       14.53       19.01     25.61 o
   2   8   3       62.68       52.32     23.05 o
   4   8   3       17.19      -21.22     21.18 o
   6   8   3        6.82      -10.23     30.30 o
 -24   0   4        0.18       84.02     59.24 o
 -22   0   4       73.41      107.65     32.42 o
 -20   0   4        0.12       17.54     27.24 o
 -18   0   4      310.70      421.93     41.97 o
 -16   0   4      844.97      775.43     44.02 o
 -14   0   4      542.26      506.89     21.57 o
 -12   0   4      187.83      186.62     16.51 o
 -10   0   4      591.98      524.47     23.72 o
  -8   0   4       66.84       24.91     10.49 o
  -6   0   4      993.53     1120.87     22.71 o
  -4   0   4      486.63      492.78     14.68 o
  -2   0   4      542.60      561.83     15.12 o
   0   0   4      560.08      524.85     14.34 o
   2   0   4       36.09       34.66      8.78 o
   4   0   4     4164.93     4497.13     67.10 o
   6   0   4      353.91      320.76     11.23 o
   8   0   4       25.83       24.90      8.56 o
  10   0   4      816.45      822.36     23.05 o
  12   0   4      465.66      456.57     20.01 o
  14   0   4     4763.12     4398.33    127.72 o
  16   0   4      263.54      251.25     20.43 o
  18   0   4      190.68      190.13     20.09 o
  20   0   4       18.35       61.44     23.49 o
  22   0   4      580.81      622.09     50.01 o
  24   0   4       22.85      173.07     32.54 o
 -23   1   4        0.54       23.24     28.60 o
 -21   1   4       85.10      154.31     25.49 o
 -19   1   4      599.20      538.54     29.98 o
 -17   1   4       68.59       81.47     16.85 o
 -15   1   4      694.69      592.04     17.63 o
 -13   1   4      188.86      196.81     12.24 o
 -11   1   4      178.99      227.00     13.22 o
  -9   1   4      202.76      196.17     13.70 o
  -7   1   4        2.13       -9.70      6.02 o
  -5   1   4     2326.11     2341.32     25.41 o
  -3   1   4      808.70      739.49     12.34 o
  -1   1   4      144.13      195.47     10.34 o
   1   1   4       50.75       73.78      6.81 o
   3   1   4     2794.19     3113.04     31.96 o
   5   1   4     3593.70     3776.88     51.53 o
   7   1   4      325.00      288.09     12.02 o
   9   1   4      354.81      360.83     13.85 o
  11   1   4        0.18      -11.06      6.84 o
  13   1   4     2220.49     2114.04     34.61 o
  15   1   4      239.73      295.63     15.59 o
  17   1   4      148.20      138.29     15.69 o
  19   1   4      723.09      661.66     34.24 o
  21   1   4      204.73      281.14     25.51 o
  23   1   4      134.48      320.50     32.29 o
 -24   2   4       10.46       12.73     39.00 o
 -22   2   4      352.73      482.70     56.07 o
 -20   2   4       69.52       69.69     32.59 o
 -18   2   4       29.09       22.74     16.58 o
 -16   2   4      172.27      224.91     20.33 o
 -14   2   4      134.65      143.83     13.94 o
 -12   2   4       65.08       52.63     10.14 o
 -10   2   4      472.27      455.95     15.06 o
  -8   2   4      192.40      217.63     14.61 o
  -6   2   4      367.85      489.46     13.69 o
  -4   2   4        7.25        7.45      5.09 o
  -2   2   4     1599.13     1592.29     19.34 o
   0   2   4        3.71        0.40      6.89 o
   2   2   4      976.21      876.79     20.25 o
   4   2   4     1483.55     1551.97     24.47 o
   6   2   4       60.71       48.89      8.35 o
   8   2   4      216.43      193.53     13.96 o
  10   2   4        2.13       -7.39      7.93 o
  12   2   4      525.86      527.44     18.34 o
  14   2   4     6526.79     6361.93    107.21 o
  16   2   4       39.52       58.95     12.97 o
  18   2   4        1.24        5.29     11.78 o
  20   2   4       69.60      103.51     17.20 o
  22   2   4      286.56      299.70     38.63 o
  24   2   4       63.11      145.40     60.47 o
 -23   3   4       15.49       48.64     44.52 o
 -21   3   4      341.21      374.32     59.44 o
 -19   3   4      458.58      452.12     36.23 o
 -17   3   4      418.79      391.58     41.76 o
 -15   3   4      431.71      415.02     60.79 o
 -13   3   4      626.48      609.02     21.19 o
 -11   3   4      490.89      461.78     16.70 o
  -9   3   4        3.19       -2.49      8.72 o
  -7   3   4      287.98      292.65     22.49 o
  -5   3   4     1005.36      931.84     18.72 o
  -3   3   4        0.10        2.71      4.83 o
  -1   3   4       13.53       17.00      6.42 o
   1   3   4      215.40      222.99     14.19 o
   3   3   4     2466.37     2643.81     41.85 o
   5   3   4     3378.83     3580.77     45.94 o
   7   3   4      394.02      389.23     17.11 o
   9   3   4        7.15       -2.86      8.33 o
  11   3   4       79.81       77.81     12.53 o
  13   3   4     1291.81     1203.33     26.19 o
  15   3   4      623.58      640.33     23.45 o
  17   3   4      121.62      137.16     16.04 o
  19   3   4      169.45      206.71     25.74 o
  21   3   4       89.16      117.05     33.69 o
  23   3   4      325.71      281.79     59.76 o
 -20   4   4       14.56       -6.16     21.00 o
 -18   4   4       69.11       59.02     20.68 o
 -16   4   4      249.69      279.25     42.23 o
 -14   4   4      132.98      170.55     20.95 o
 -12   4   4        2.70      -14.11     13.32 o
 -10   4   4      188.41      188.44     14.90 o
  -8   4   4       16.91        6.83      9.49 o
  -6   4   4      365.67      421.58     17.50 o
  -4   4   4       58.64       57.65     11.69 o
  -2   4   4      384.86      359.63     13.99 o
   0   4   4        7.27        9.51      8.23 o
   2   4   4      152.67      169.29     15.03 o
   4   4   4     1010.22     1012.91     22.24 o
   6   4   4       11.63       11.91      9.85 o
   8   4   4       55.66       54.13     12.52 o
  10   4   4       69.22       76.63     13.79 o
  12   4   4      431.03      418.61     20.06 o
  14   4   4     3345.01     3362.02     76.90 o
  16   4   4       92.15       86.85     21.70 o
  18   4   4       38.85       46.81     23.86 o
  20   4   4        2.85       12.59     25.92 o
 -19   5   4      251.37      229.92     23.69 o
 -17   5   4       12.53       -8.76     18.33 o
 -15   5   4      510.83      456.24     33.76 o
 -13   5   4       12.67        0.15     14.73 o
 -11   5   4       25.61       20.22     13.81 o
  -9   5   4       95.11       71.16     14.16 o
  -7   5   4       14.62        2.17     11.34 o
  -5   5   4      492.94      496.08     34.81 o
  -3   5   4      326.86      364.97     32.62 o
  -1   5   4       20.20       37.99     13.36 o
   1   5   4       96.49      103.38     16.08 o
   3   5   4      816.12      798.81     27.77 o
   5   5   4      442.32      486.38     24.57 o
   7   5   4        5.96       16.74     11.96 o
   9   5   4      198.49      219.50     18.87 o
  11   5   4       73.66       86.37     16.29 o
  13   5   4     1248.84     1231.87     37.03 o
  15   5   4       54.00       50.77     19.77 o
  17   5   4       51.55       35.61     21.85 o
  19   5   4      514.00      537.86     59.62 o
 -16   6   4      218.05      218.88     85.46 o
 -14   6   4      120.55       81.91     29.92 o
 -12   6   4        5.41      -23.89     22.04 o
 -10   6   4       67.04       82.23     22.94 o
  -8   6   4        0.00      -31.81     16.46 o
  -6   6   4      281.26      355.62     36.51 o
  -4   6   4      187.91      252.64     32.49 o
  -2   6   4       57.77       61.03     24.10 o
   0   6   4        8.48        6.14     18.97 o
   2   6   4        1.60      -13.02     16.95 o
   4   6   4      458.89      432.33     27.42 o
   6   6   4       42.71       38.72     18.43 o
   8   6   4       11.00      -23.73     16.72 o
  10   6   4      126.24      144.55     19.94 o
  12   6   4      273.32      306.99     26.11 o
  14   6   4     1594.64     1630.46     52.93 o
  16   6   4      119.19      135.43     46.78 o
 -11   7   4       89.98       66.68     34.36 o
  -9   7   4        1.79       -2.44     23.58 o
  -7   7   4       65.93       79.71     24.87 o
  -5   7   4      117.89      104.57     26.70 o
  -3   7   4        0.07        0.85     19.24 o
  -1   7   4        0.12      -29.26     30.94 o
   1   7   4       16.89      -12.79     34.46 o
   3   7   4      632.24      671.29     72.91 o
   5   7   4      516.76      501.96     34.05 o
   7   7   4       36.45       52.20     22.11 o
   9   7   4       14.09       -9.29     22.21 o
  11   7   4        3.81      -53.97     27.74 o
  -4   8   4        6.47      -31.11     27.15 o
  -2   8   4      109.37      112.28     34.84 o
   0   8   4       50.60       32.69     29.19 o
   2   8   4       69.87      104.32     32.29 o
 -22   0   5      105.55      172.44     39.97 o
 -20   0   5       50.91       58.44     32.32 o
 -18   0   5       56.87       52.57     31.13 o
 -16   0   5      389.40      453.63     44.32 o
 -14   0   5        1.17       15.05     35.54 o
 -12   0   5      329.78      293.22     22.27 o
 -10   0   5      160.20      146.79     15.69 o
  -8   0   5       11.70      -22.88     21.86 o
  -6   0   5        9.39        1.41     13.88 o
  -4   0   5      843.87      810.01     20.27 o
  -2   0   5      116.15      139.29     12.15 o
   0   0   5       33.25       30.97      9.16 o
   2   0   5       53.44       23.26      9.27 o
   4   0   5       27.37        2.24     10.53 o
   6   0   5     1019.99     1092.35     27.67 o
   8   0   5      294.77      301.56     16.33 o
  10   0   5      254.17      264.77     19.63 o
  12   0   5      679.35      645.83     38.21 o
  14   0   5      691.45      620.06     26.34 o
  16   0   5      284.97      280.90     53.24 o
  18   0   5        8.04        1.42     23.61 o
  20   0   5      158.38      196.21     31.69 o
  22   0   5        4.18      173.47     31.06 o
 -23   1   5       14.99       39.21     38.28 o
 -21   1   5        5.28       74.99     23.07 o
 -19   1   5       11.61       42.84     22.19 o
 -17   1   5        4.52       23.03     20.43 o
 -15   1   5      258.24      256.94     21.95 o
 -13   1   5      594.82      517.97     20.21 o
 -11   1   5        1.12      -19.70     12.79 o
  -9   1   5      231.81      201.32     11.08 o
  -7   1   5      491.01      494.79     20.38 o
  -5   1   5        1.90       -2.52      6.35 o
  -3   1   5      195.18      187.54      9.12 o
  -1   1   5        9.03       -3.14      5.84 o
   1   1   5      418.75      412.58     11.22 o
   3   1   5      239.16      223.00     11.19 o
   5   1   5       56.69       76.49      9.41 o
   7   1   5      217.36      228.65     11.47 o
   9   1   5       13.92        0.28     11.16 o
  11   1   5        0.62      -16.07      9.78 o
  13   1   5      793.16      612.07     21.46 o
  15   1   5       98.90       92.48     14.81 o
  17   1   5        0.36        2.84     12.41 o
  19   1   5      178.15      184.68     27.38 o
  21   1   5      361.99      366.72     33.24 o
  23   1   5      160.68      259.02     28.93 o
 -22   2   5      468.11      606.15     93.18 o
 -20   2   5       31.75      232.89    116.17 o
 -18   2   5      439.65      480.88     43.55 o
 -16   2   5      140.91      130.66     18.51 o
 -14   2   5      231.10      226.34     21.75 o
 -12   2   5       29.74       11.75     11.65 o
 -10   2   5      478.16      441.30     17.42 o
  -8   2   5      202.07      222.47     14.56 o
  -6   2   5        0.92       -1.99      9.30 o
  -4   2   5       47.77       36.67      7.65 o
  -2   2   5      136.92      135.02      9.28 o
   0   2   5      372.78      373.06     17.80 o
   2   2   5        8.49       14.83      7.76 o
   4   2   5      347.98      345.07     17.07 o
   6   2   5     1579.22     1581.40     34.87 o
   8   2   5        6.40       -5.18      8.01 o
  10   2   5        0.55      -13.46      9.51 o
  12   2   5      189.25      219.41     17.66 o
  14   2   5       45.94       47.91     18.09 o
  16   2   5      255.63      254.32     20.52 o
  18   2   5      148.52      175.57     19.30 o
  20   2   5       41.30       91.21     26.66 o
  22   2   5      169.24      284.37     30.54 o
 -21   3   5       70.46       68.61     47.02 o
 -19   3   5       70.83       42.77     24.75 o
 -17   3   5      133.71      164.72     26.43 o
 -15   3   5      290.70      274.13     26.44 o
 -13   3   5       77.73       72.25     18.31 o
 -11   3   5        0.29       -0.57     10.69 o
  -9   3   5      725.55      640.74     20.76 o
  -7   3   5       63.61       61.02     11.17 o
  -5   3   5       75.72       78.91     11.51 o
  -3   3   5        0.08       -5.91      6.76 o
  -1   3   5      124.50      137.99      9.53 o
   1   3   5        3.67      -11.25      7.01 o
   3   3   5       56.44       31.18     11.45 o
   5   3   5      128.69      132.14     16.81 o
   7   3   5      148.19      164.83     15.94 o
   9   3   5      288.53      315.58     21.13 o
  11   3   5       23.78        2.21     16.93 o
  13   3   5     1334.09     1264.01     32.07 o
  15   3   5      256.49      281.93     19.54 o
  17   3   5       34.53       39.82     21.54 o
  19   3   5      411.69      400.61     31.44 o
  21   3   5      200.50      150.73     36.82 o
 -20   4   5       44.27       49.85     39.02 o
 -18   4   5      146.36       94.06     26.50 o
 -16   4   5      152.23      287.39    110.85 o
 -14   4   5       65.76       76.82     20.57 o
 -12   4   5       89.58       79.16     19.67 o
 -10   4   5      185.62      175.77     22.22 o
  -8   4   5       44.15       52.66     13.85 o
  -6   4   5        9.61       -6.32     10.42 o
  -4   4   5      132.35      146.88     15.63 o
  -2   4   5       71.54       77.04     12.79 o
   0   4   5       61.73       69.86     16.51 o
   2   4   5        6.98       14.65     11.61 o
   4   4   5       41.22       33.99     22.74 o
   6   4   5      618.15      616.92     49.81 o
   8   4   5       27.28       23.68     14.25 o
  10   4   5       33.28       26.41     13.48 o
  12   4   5      167.73      196.92     20.39 o
  14   4   5      138.92      159.86     35.67 o
  16   4   5      204.05      210.34     22.00 o
  18   4   5       19.19       20.12     17.85 o
  20   4   5       45.49       67.85     33.07 o
 -17   5   5       13.25      -26.93     26.80 o
 -15   5   5       82.41       53.73     27.17 o
 -13   5   5      537.75      518.28     37.49 o
 -11   5   5        0.26       -7.03     19.07 o
  -9   5   5       23.78        0.46     18.38 o
  -7   5   5      171.17      205.76     28.45 o
  -5   5   5       28.88       13.68     20.12 o
  -3   5   5      259.36      414.53     32.69 o
  -1   5   5        1.06       -6.52     17.31 o
   1   5   5      233.16      293.99     23.93 o
   3   5   5       63.77       54.68     23.29 o
   5   5   5       63.73       87.01     26.60 o
   7   5   5       86.74       84.15     23.64 o
   9   5   5        9.61       -3.42     14.30 o
  11   5   5        0.90        4.45     14.59 o
  13   5   5      323.97      332.67     27.41 o
  15   5   5        4.37      -21.50     16.33 o
  17   5   5       12.43       15.88     24.82 o
 -14   6   5       12.65      -12.26     33.64 o
 -12   6   5      111.58      120.34     32.74 o
 -10   6   5       40.24       43.55     24.05 o
  -8   6   5        1.07       -7.01     20.46 o
  -6   6   5       15.06       29.58     22.83 o
  -4   6   5      131.67      144.95     27.88 o
  -2   6   5       65.55       46.60     25.76 o
   0   6   5        0.86      -31.82     28.06 o
   2   6   5        6.13       12.41     25.18 o
   4   6   5        2.26      -11.04     21.25 o
   6   6   5      174.73      173.54     28.05 o
   8   6   5       52.78       50.28     21.71 o
  10   6   5       78.09       53.44     22.67 o
  12   6   5       98.08       63.38     29.80 o
  14   6   5      193.32      179.15     40.62 o
  -9   7   5      141.63      181.09     36.02 o
  -7   7   5       15.90        4.29     25.10 o
  -5   7   5       25.28       25.71     23.28 o
  -3   7   5       23.69       22.63     27.33 o
  -1   7   5       14.17       53.64     39.49 o
   1   7   5        0.24      -17.19     37.73 o
   3   7   5        0.97       -5.44     38.61 o
   5   7   5       36.83       65.68     41.97 o
   7   7   5       48.91       72.18     36.04 o
   9   7   5       59.77       36.20     26.44 o
 -22   0   6     1901.30     2429.40    124.64 o
 -20   0   6      170.17      286.93     43.53 o
 -18   0   6       17.36       39.53     32.72 o
 -16   0   6       14.39        7.90     31.26 o
 -14   0   6      548.27      457.42     40.01 o
 -12   0   6      522.71      479.26     39.79 o
 -10   0   6      227.62      213.30     18.71 o
  -8   0   6       19.38       10.80     12.64 o
  -6   0   6       76.39       83.47     15.82 o
  -4   0   6        1.09      -10.18     12.07 o
  -2   0   6      481.27      414.80     46.44 o
   0   0   6        0.84      -16.57     11.88 o
   2   0   6     1356.93     1327.57     35.62 o
   4   0   6        9.85       -7.49     12.85 o
   6   0   6        0.62      -12.87     12.43 o
   8   0   6      105.90       79.13     15.47 o
  10   0   6        7.63       11.29     41.65 o
  12   0   6       76.12       60.84     29.02 o
  14   0   6      633.34      515.01     45.89 o
  16   0   6       51.57       60.04     33.98 o
  18   0   6        1.54       22.15     33.02 o
  20   0   6      162.65      268.94     46.77 o
 -21   1   6      238.02      433.51     72.14 o
 -19   1   6      658.00      656.90     55.51 o
 -17   1   6        7.83       27.06     25.97 o
 -15   1   6      413.00      371.78     36.21 o
 -13   1   6       37.57       54.31     19.37 o
 -11   1   6      171.39      143.29     21.43 o
  -9   1   6       76.50       60.60     15.37 o
  -7   1   6       91.96       71.25     10.71 o
  -5   1   6        0.75       -6.73      8.59 o
  -3   1   6     4209.97     3925.86     47.88 o
  -1   1   6     1404.07     1278.53     20.95 o
   1   1   6        4.30      -15.32      7.66 o
   3   1   6      516.81      520.69     15.66 o
   5   1   6      488.68      455.88     15.17 o
   7   1   6       10.40      -12.79     10.57 o
   9   1   6        5.61       13.19      9.12 o
  11   1   6      242.80      195.16     14.70 o
  13   1   6      325.02      310.32     33.80 o
  15   1   6      262.10      249.83     34.70 o
  17   1   6      317.10      295.10     33.44 o
  19   1   6      107.58      135.12     24.41 o
  21   1   6        0.57       87.22     23.89 o
 -20   2   6       54.99      291.28    149.31 o
 -18   2   6       79.70      309.41    102.70 o
 -16   2   6        4.60       -3.24     20.18 o
 -14   2   6       62.47       64.15     18.84 o
 -12   2   6      563.41      499.02     30.22 o
 -10   2   6        0.73      -11.13     16.26 o
  -8   2   6      129.12      101.08     15.91 o
  -6   2   6       13.01       25.47     11.47 o
  -4   2   6      174.31      146.63     12.34 o
  -2   2   6      787.06      748.25     18.48 o
   0   2   6      229.28      233.91     20.34 o
   2   2   6     1554.86     1554.38     30.12 o
   4   2   6      614.46      530.67     19.07 o
   6   2   6        2.70      -20.28     10.14 o
   8   2   6      872.27      759.89     38.72 o
  10   2   6       71.96       76.61     15.08 o
  12   2   6      540.11      515.45     33.03 o
  14   2   6      139.78      152.70     17.22 o
  16   2   6        2.84       12.84     17.72 o
  18   2   6      139.83      182.52     25.29 o
  20   2   6       97.84      170.36     31.65 o
 -19   3   6      180.83      568.37    198.90 o
 -17   3   6       63.56       83.92     26.31 o
 -15   3   6       89.26       90.61     22.04 o
 -13   3   6       21.97       19.39     17.96 o
 -11   3   6      346.70      356.60     29.50 o
  -9   3   6      330.22      355.92     24.04 o
  -7   3   6       93.84       91.14     14.72 o
  -5   3   6      151.71      155.40     16.07 o
  -3   3   6     3559.53     3290.45     73.54 o
  -1   3   6     2013.43     1902.53     34.57 o
   1   3   6       18.11        2.80     11.43 o
   3   3   6      994.76      924.38     24.36 o
   5   3   6       27.31       30.52     14.45 o
   7   3   6       19.37        4.00     19.07 o
   9   3   6      185.75      169.73     20.06 o
  11   3   6      253.21      222.70     25.94 o
  13   3   6       16.51       -5.30     14.72 o
  15   3   6      152.83      149.51     22.14 o
  17   3   6       42.92       44.27     18.79 o
  19   3   6      219.95      182.57     34.55 o
 -18   4   6        5.98       -1.58     26.69 o
 -16   4   6        5.20       46.40     35.63 o
 -14   4   6      186.91      181.01     27.51 o
 -12   4   6      300.11      316.77     28.81 o
 -10   4   6        8.13       14.56     21.01 o
  -8   4   6       17.19       25.12     21.73 o
  -6   4   6        0.06      -20.08     17.27 o
  -4   4   6       51.16       32.12     19.57 o
  -2   4   6      406.48      425.71     29.09 o
   0   4   6        3.64        3.24     12.24 o
   2   4   6      834.02      852.12     28.27 o
   4   4   6      138.00      144.55     25.20 o
   6   4   6       10.91        3.45     20.53 o
   8   4   6      295.10      347.12     69.91 o
  10   4   6       22.72       16.49     16.72 o
  12   4   6      194.70      178.69     37.31 o
  14   4   6      164.08      180.61     30.94 o
  16   4   6        1.99       15.66     18.93 o
  18   4   6       27.44       34.12     21.87 o
 -15   5   6      278.62      214.95     36.47 o
 -13   5   6       23.25       42.47     24.19 o
 -11   5   6       90.55       82.54     30.75 o
  -9   5   6        1.35       -0.81     23.68 o
  -7   5   6       33.73       11.70     22.81 o
  -5   5   6       73.43       73.38     29.62 o
  -3   5   6     1847.16     1747.68     51.74 o
  -1   5   6      422.70      444.58     32.88 o
   1   5   6       59.54      102.60     51.69 o
   3   5   6       93.62      117.68     26.31 o
   5   5   6      252.11      291.57     35.58 o
   7   5   6       36.41       35.08     26.25 o
   9   5   6       21.50       25.51     28.42 o
  11   5   6       73.66      110.83     33.96 o
  13   5   6      298.92      280.32     43.59 o
  15   5   6      149.70      155.92     27.59 o
 -12   6   6      149.20      123.72     34.56 o
 -10   6   6       22.70       14.24     24.86 o
  -8   6   6        1.01      -11.62     22.53 o
  -6   6   6       10.56      -13.63     26.24 o
  -4   6   6        8.52      -29.37     23.06 o
  -2   6   6      208.17      308.76     34.38 o
   0   6   6       29.75       24.46     40.45 o
   2   6   6      376.03      462.25     53.48 o
   4   6   6        7.04       11.51     35.06 o
   6   6   6        8.41        7.78     28.93 o
   8   6   6      100.04      116.75     74.95 o
  10   6   6        3.28       -0.30     80.03 o
  -5   7   6        0.06      -23.70     27.22 o
  -3   7   6     1258.48     1114.16     59.22 o
  -1   7   6      688.42      648.28     50.30 o
   1   7   6        1.79        4.40     43.81 o
   3   7   6      186.92      194.75     56.36 o
 -20   0   7        7.22      150.30     53.40 o
 -18   0   7       58.89      187.87     57.56 o
 -16   0   7       28.36      137.19     54.44 o
 -14   0   7       34.21       28.62     42.69 o
 -12   0   7      804.67      817.93     73.95 o
 -10   0   7      380.11      431.55     60.28 o
  -8   0   7      165.19      165.94     25.98 o
  -6   0   7      164.06      160.30     27.91 o
  -4   0   7       28.41       18.62     15.45 o
  -2   0   7      724.10      649.05     26.76 o
   0   0   7        0.08       -3.43     14.05 o
   2   0   7     1219.11     1172.79     33.72 o
   4   0   7      371.83      297.94     49.43 o
   6   0   7      516.10      387.07     45.27 o
   8   0   7     1537.32     1254.94     46.44 o
  10   0   7      329.79      314.97     32.06 o
  12   0   7       72.97       56.04     30.94 o
  14   0   7       12.47       45.81     30.22 o
  16   0   7       48.22       56.52     35.10 o
  18   0   7      155.57      152.86     43.41 o
 -19   1   7       27.00       81.82     43.63 o
 -17   1   7       35.10      105.60     30.64 o
 -15   1   7       18.27       29.10     27.96 o
 -13   1   7        2.21       30.73     31.32 o
 -11   1   7      456.40      388.91     39.11 o
  -9   1   7      102.96      109.02     22.05 o
  -7   1   7       15.47       30.59     11.39 o
  -5   1   7       43.70       47.69     12.47 o
  -3   1   7     4345.26     3945.26     83.15 o
  -1   1   7     3809.25     3502.59     50.13 o
   1   1   7      184.53      172.64     13.73 o
   3   1   7      426.92      398.28     26.13 o
   5   1   7        4.26       -2.69     11.50 o
   7   1   7       78.18       68.15     15.59 o
   9   1   7      157.99      117.27     21.66 o
  11   1   7      464.14      393.52     53.53 o
  13   1   7        3.76        1.78     20.50 o
  15   1   7       49.57       62.93     23.88 o
  17   1   7      200.29      213.23     31.40 o
  19   1   7      155.85      173.73     71.51 o
 -18   2   7        0.40       60.86     58.61 o
 -16   2   7       10.81       64.66     59.89 o
 -14   2   7       44.72       59.24     20.19 o
 -12   2   7      948.51      801.06     38.24 o
 -10   2   7       27.20        3.96     20.20 o
  -8   2   7      162.81      194.45     26.28 o
  -6   2   7      657.90      597.25     24.07 o
  -4   2   7       98.04      113.16     13.88 o
  -2   2   7      108.77      129.63     13.46 o
   0   2   7      107.36      164.84     18.37 o
   2   2   7      337.76      345.21     22.07 o
   4   2   7        8.97       10.96     11.83 o
   6   2   7      955.45      852.05     24.94 o
   8   2   7      382.98      273.92     30.18 o
  10   2   7      213.82      184.87     32.61 o
  12   2   7      513.87      420.28     28.18 o
  14   2   7        0.36       20.54     24.59 o
  16   2   7       30.36       69.67     53.92 o
  18   2   7      359.37      325.39     82.42 o
 -17   3   7       33.75      105.53     60.90 o
 -15   3   7      158.71      218.13     30.28 o
 -13   3   7       16.02       33.60     23.14 o
 -11   3   7       97.20      105.82     28.22 o
  -9   3   7        9.44        7.74     21.05 o
  -7   3   7       36.62       51.30     14.74 o
  -5   3   7       39.16       24.30     21.03 o
  -3   3   7     3857.09     3594.86     74.82 o
  -1   3   7     1698.54     1631.03     51.45 o
   1   3   7      128.18      144.26     20.49 o
   3   3   7      945.55      938.27     59.48 o
   5   3   7       20.76        8.02     18.72 o
   7   3   7      462.89      450.22     38.28 o
   9   3   7      321.90      327.04     30.23 o
  11   3   7      107.56      122.71     29.41 o
  13   3   7      111.22      109.75     20.30 o
  15   3   7        7.59       66.36     31.74 o
  17   3   7      514.23      489.42     81.70 o
 -16   4   7        0.22       46.88     42.20 o
 -14   4   7        5.53       30.47     23.38 o
 -12   4   7      534.98      516.73     31.87 o
 -10   4   7       94.33       98.26     28.33 o
  -8   4   7      108.10      153.95     28.59 o
  -6   4   7      219.82      254.65     30.90 o
  -4   4   7       41.53       32.01     22.19 o
  -2   4   7      165.30      230.03     35.19 o
   0   4   7       20.81       59.36     20.79 o
   2   4   7      324.57      417.23     29.10 o
   4   4   7       53.50       62.39     21.76 o
   6   4   7      518.47      466.16     30.74 o
   8   4   7      516.29      516.44     39.97 o
  10   4   7      198.87      278.79    100.65 o
  12   4   7      138.93      212.96     59.52 o
  14   4   7        4.95       -2.37     18.68 o
 -13   5   7        1.01       32.12     32.36 o
 -11   5   7      375.16      399.39     36.07 o
  -9   5   7       98.70      107.11     36.42 o
  -7   5   7        8.12        6.27     26.60 o
  -5   5   7       20.32       44.89     26.77 o
  -3   5   7     1996.37     1874.35     78.09 o
  -1   5   7     2352.90     2283.25    220.11 o
   1   5   7      103.81       88.66     31.83 o
   3   5   7       50.28       57.56     29.11 o
   5   5   7        1.41       33.14     50.49 o
   7   5   7       19.22       20.82     34.90 o
   9   5   7       23.16       38.10     34.62 o
  11   5   7      289.34      289.28     90.50 o
  -8   6   7       45.73       61.18     33.12 o
  -6   6   7       33.85       42.06     31.39 o
  -4   6   7       13.86       43.78     41.79 o
  -2   6   7      164.77      187.33     42.69 o
   0   6   7        1.25       12.61     35.53 o
   2   6   7      225.84      240.89     45.47 o
   4   6   7       66.07        4.24     41.57 o
   6   6   7      259.31      369.08    101.57 o
 -16   0   8      115.00      167.33     62.20 o
 -14   0   8       56.14      175.96     55.32 o
 -12   0   8       93.28      108.41     50.77 o
 -10   0   8      144.94      143.82     51.33 o
  -8   0   8        9.76       -1.78     21.84 o
  -6   0   8      414.48      459.79     74.95 o
  -4   0   8      822.76      756.71     41.72 o
  -2   0   8       61.40       84.67     25.80 o
   0   0   8      673.61      598.15     27.14 o
   2   0   8      160.52      158.27     28.20 o
   4   0   8        4.64       17.31     23.59 o
   6   0   8       39.61        7.23     24.34 o
   8   0   8       67.89       55.72     27.44 o
  10   0   8       13.63       11.59     29.74 o
  12   0   8      269.88      212.50     44.93 o
  14   0   8      186.72      119.44     39.57 o
  16   0   8        0.46       65.72     37.97 o
 -17   1   8       83.64      245.55     45.54 o
 -15   1   8        0.82      105.78     37.31 o
 -13   1   8       23.73       51.55     69.27 o
 -11   1   8        4.46       42.80     31.62 o
  -9   1   8      178.90      168.47     32.20 o
  -7   1   8       72.50       48.35     22.02 o
  -5   1   8       79.69       57.51     23.04 o
  -3   1   8       34.14       53.33     14.51 o
  -1   1   8       26.24       22.33     16.20 o
   1   1   8      112.85      124.75     20.19 o
   3   1   8      872.77      846.18     30.18 o
   5   1   8      134.28      115.64     19.96 o
   7   1   8      239.54      229.25     23.57 o
   9   1   8      251.60      240.97     31.09 o
  11   1   8       33.76       30.11     20.71 o
  13   1   8       14.93       31.71     28.90 o
  15   1   8        3.37       51.48     24.20 o
 -16   2   8        0.28       -7.85    103.61 o
 -14   2   8      142.82      237.86     44.50 o
 -12   2   8        0.76       16.21     23.31 o
 -10   2   8        6.29       29.69     23.37 o
  -8   2   8       23.51        6.64     22.54 o
  -6   2   8       53.35       52.90     30.40 o
  -4   2   8      973.58      894.56     39.36 o
  -2   2   8       54.98       58.90     17.37 o
   0   2   8      497.18      518.16     38.23 o
   2   2   8       11.79       68.57     20.92 o
   4   2   8       58.84       82.27     18.34 o
   6   2   8       64.59       81.08     33.88 o
   8   2   8      327.84      287.90     42.83 o
  10   2   8       43.42       55.28     22.26 o
  12   2   8       10.29       24.24     22.08 o
  14   2   8       81.65      117.52     28.68 o
  16   2   8      127.70      219.08     49.57 o
 -15   3   8       70.75      164.49     46.37 o
 -13   3   8       53.40       48.32     26.99 o
 -11   3   8      112.26      127.65     30.34 o
  -9   3   8      123.11      139.46     29.23 o
  -7   3   8        2.07       23.94     26.28 o
  -5   3   8      107.62      166.23     29.15 o
  -3   3   8       14.33       34.41     23.97 o
  -1   3   8      179.60      258.29     31.33 o
   1   3   8        4.21       27.66     20.98 o
   3   3   8      217.21      238.80     27.35 o
   5   3   8      197.06      220.62     44.92 o
   7   3   8        4.78       21.13     44.87 o
   9   3   8      167.15      206.06     28.78 o
  11   3   8      236.98      285.19     31.86 o
  13   3   8       48.22       77.60     47.46 o
 -12   4   8       12.65       39.11     30.88 o
 -10   4   8       33.46       12.33     41.73 o
  -8   4   8        3.09      -20.31     26.48 o
  -6   4   8      115.51      169.24     30.69 o
  -4   4   8      649.75      598.12     67.23 o
  -2   4   8        0.01       28.47     23.37 o
   0   4   8      323.24      452.58     88.21 o
   2   4   8       14.58       86.51     41.78 o
   4   4   8        9.63       48.23     34.62 o
   6   4   8        1.61       23.36     35.33 o
   8   4   8      148.83      158.34     28.12 o
  10   4   8       10.63       49.83     38.43 o
  12   4   8       40.90       47.38     45.28 o
  -7   5   8      135.87      157.76     41.01 o
  -5   5   8        5.97        9.15     37.77 o
  -3   5   8       91.80      161.63     38.91 o
  -1   5   8        4.35      -33.17     37.45 o
   1   5   8       92.41       67.04     37.22 o
   3   5   8      574.16      489.78     62.24 o
   5   5   8       47.10      106.63     63.57 o
   7   5   8      258.67      307.40     58.38 o
 -14   0   9       34.35      149.18     61.32 o
 -12   0   9      269.50      334.89     74.99 o
 -10   0   9       24.26       76.03     52.76 o
  -8   0   9      837.89      939.05     79.39 o
  -6   0   9       81.76      132.48     30.04 o
  -4   0   9      723.17      730.37     43.92 o
  -2   0   9        0.11       45.98     26.40 o
   0   0   9      423.64      476.22     41.25 o
   2   0   9       11.19       49.64     27.84 o
   4   0   9       18.38       21.04     26.67 o
   6   0   9      238.00      244.97     36.00 o
   8   0   9      106.58      146.81     32.75 o
  10   0   9       84.89       92.10     38.85 o
  12   0   9       91.72      120.80     40.69 o
 -13   1   9      127.67      267.64     48.27 o
 -11   1   9        4.28      111.69     40.11 o
  -9   1   9       15.38       87.05     35.88 o
  -7   1   9      509.23      543.32     60.83 o
  -5   1   9        8.65       55.96     24.17 o
  -3   1   9      185.61      250.24     24.98 o
  -1   1   9      264.07      338.71     38.98 o
   1   1   9      213.34      267.12     25.41 o
   3   1   9       20.59       43.04     21.94 o
   5   1   9      129.60      151.53     23.30 o
   7   1   9       38.42       39.44     22.34 o
   9   1   9        5.53        7.78     21.49 o
  11   1   9      124.30      133.62     29.06 o
  13   1   9       83.62      102.66     29.88 o
 -12   2   9       15.25       97.34     40.34 o
 -10   2   9       44.90       71.96     28.42 o
  -8   2   9      264.17      346.06     56.54 o
  -6   2   9        4.04       59.99     25.99 o
  -4   2   9      242.00      350.51     64.87 o
  -2   2   9      110.96      219.86     51.05 o
   0   2   9      165.50      320.75     57.18 o
   2   2   9      294.83      384.80     46.05 o
   4   2   9       39.48       53.76     25.69 o
   6   2   9        0.70       12.47     22.92 o
   8   2   9       62.62       45.10     25.19 o
  10   2   9      428.95      408.86     36.14 o
  12   2   9       11.18       77.93     42.83 o
  -9   3   9       75.10      192.02     84.08 o
  -7   3   9      150.22      300.49    118.09 o
  -5   3   9        0.03       68.18     70.13 o
  -3   3   9        4.80       85.08     86.06 o
  -1   3   9      241.55      382.90     84.95 o
   1   3   9      540.40      567.01     33.05 o
   3   3   9        1.39       14.41     22.81 o
   5   3   9        4.92       10.89     39.20 o
   7   3   9      159.24      168.71     42.38 o
   9   3   9       47.63       81.52     61.46 o
  -6   4   9       13.98       62.08     45.67 o
  -4   4   9      284.14      466.12    139.66 o
  -2   4   9       17.16       -5.91     35.25 o
   0   4   9      187.54      164.88     42.29 o
   2   4   9       98.46       83.83     39.67 o
   4   4   9       25.61       67.18     68.65 o
   6   4   9       45.76      130.49     58.49 o
  -8   0  10      201.52      497.18     79.23 o
  -6   0  10        1.78       53.56     52.28 o
  -4   0  10      136.72      196.59     50.89 o
  -2   0  10        5.52       17.73     30.01 o
   0   0  10       13.27       53.06     37.33 o
   2   0  10      542.59      576.83     42.23 o
   4   0  10       97.99      177.56     49.53 o
   6   0  10      309.80      404.39     60.60 o
  -7   1  10      240.89      506.69    131.43 o
  -5   1  10      220.03      338.34     78.03 o
  -3   1  10      381.27      505.34     41.51 o
  -1   1  10       14.75       89.73     43.91 o
   1   1  10        0.15       74.06     25.58 o
   3   1  10        7.97       30.01     24.63 o
   5   1  10      134.58      206.55     31.58 o
   7   1  10        3.74       41.88     42.87 o
  -4   2  10        0.26       91.00     70.44 o
  -2   2  10        2.70        1.39     33.08 o
   0   2  10      215.06      550.74    198.76 o
   2   2  10      203.82      314.42     34.80 o
   4   2  10        2.27       41.13     25.84 o
 
